# Supplementary material for: Urea cycle disorders in India: clinical course, biochemical and genetic investigations, and prenatal testing
Source: Orphanet J Rare Dis. 2018 Oct 1;13:174. doi: 10.1186/s13023-018-0908-1 (PMC6167905; doi:10.1186/s13023-018-0908-1)
Supplement: Supplementary file 1 — Details of clinical, biochemical and molecular analysis and of outcomes and prenatal diagnoses in each patient in the study. The data provides complete information about each patient enrolled in the study. This includes the demographic details, clinical and family history, the laboratory investigations (biochemical as well as mutation analysis), an outcome data and information about prenatal diagnosis in the particular family. Each patient is assigned a number, and all patients belong to different families, thus 123 patients from 123 families were enrolled. Data is pooled from two genetic centres differentiated by use of different color font in the table – black for centre 1 and maroon for centre 2. (XLSX 30 kb) [file 13023_2018_908_MOESM1_ESM.xlsx]

## Sheet: Sheet1
Disease (Gene)	S.No	Year of presentation	Age at presentation	Sex (proband)	Consanguinity	Family history	DNA test done	Exon number, mutation	Protein change	Zygosity	Clinical features	TMS/Plasma quantitative Amino acids (PQAA)	GC-MS	Hyperammonemia (level in µmol/L)	PND	Outcome
Citrullinemia type 1 or ASS deficiency (ASS1)	1	2001	Neonatal	NK	NK	NK	Not done				Neonatal death, encephalopathy	Elevated citrulline, normal ASA	Orotate+	Not Known (NK)	Not done	Death
	2	2002	Neonatal	Female	No	No	Münster/Zurich	Exon 7: c.470G>A	p.Arg157His	Homozygous	Neonatal death, encephalopathy	Elevated citrulline, normal ASA	Orotate+	1600	NK	Death
	3	2002	Neonatal 5 days	Male	No	No	Münster/Zurich	Exon 7: c.470G>A	p.Arg157His	Homozygous	Neonatal death, encephalopathy	Elevated citrulline, normal ASA	Not done	NK	NK	Death
	4	2003	Neonatal	NK	NK	NK	Not done				Neonatal death, encephalopathy	Citrulline 880, normal ASA	NK	NK	Not done	Death
	5	2003	Neonatal 3 days	Male	No	No	Münster/Zurich	Exon 15: c.1168G>A	p.Gly390Arg	Homozygous	Neonatal death, encephalopathy	PQAA citrulline 3806, alanine1158	NK	NK	Yes	Death
	6	2004	2 years	Male	No	No	Münster/Zurich	Exon 12: c.793C>T	p.Arg265Cys	Homozygous	Seizures, acidosis, hyperammonemia	NK	NK	Yes	NK	NK
	7	2005	Neonatal 5 days	Female	Yes	No	Münster/Zurich	Exon 7: c.470G>A	p.Arg157His	Homozygous	Neonatal death, seizures, encephalopathy	Citrulline 4630, alanine 2830, multiple amino acids elevated levels	Orotate+	550	Yes, twice	Death
	8	2005	Neonatal7 days	Male	NK	NK	Münster/Zurich	Exon 15: c.1168G>A	p.Gly390Arg	Homozygous	Neonatal death, encephalopathy, seizures, liver dysfunction	NK	Ketosis+	Yes	NK	Death
	9	2005	Neonatal	Female	NK	Yes, 2 neonatal deaths	Münster/Zurich	Exon 7: c.470G>A	p.Arg157His	Homozygous	Neonatal death, encephalopathy	Citrulline 415, tyrosine 282, phenylalanine 129, methionine 76	Not done	NK	NK	Death
	10	2005	Neonatal 3 days	Female	No	Yes	Münster/Zurich	Exon 15: c.1168G>A,	p.Gly390Arg	Homozygous	Neonatal death, encephalopathy	Marked elevation of citrulline, lysine and glutamine	NK	>700/ 964	Yes	Death
	11	2006	Neonatal 6 days	Female	Yes	No	Not done				Neonatal hyperammonemia, encephalopathy	Elevated citrulline, normal ASA	Not done	Yes	No	Death
	12	2006	1.5 years	Female	No	No	Zurich, Novel	Exon 5: c.349G>T	p.Gly117Cys	Homozygous	Mild developmental delay, episodic illness	Elevated citrulline, normal ASA	Not done	NK	NK	NK
	13	2007	Neonatal	Male	No	No	Not done				Neonatal seizure, encephalopathy, death, hyperammonemia	Inc. citrulline 1420, normal ASA	Orotate+	438	Not done	Death
	14	2010	2 yrs	Female	No	No	Zurich _ New Delhi	Exon 12: c.793C>T Exon 15: c.1139delA	p.Arg265Cys p.Gln380Argfs*20	Compound Heterozygous	mild developmental delay, episodic illness, mild liver dysfunction	Elevated citrulline 538	Elevated uracil& detection of orotate	228	No	Mild developmental delay
	15	2012	Neonatal	Male	Yes	No	New Delhi	Exon 15: c.1168G>A	p.Gly390Arg	homozygous	Neonatal encephalopathy, improved on diet	Elevated citrulline 804,	No orotate	~1500	Not done	Liver transplant, A& W
	16	2012	Neonatal 3 days	Female	No	Previous one neonatal death	New Delhi	Exon 9: c.570T>A Exon 5: c.350G>A	p.Tyr190ter & p.Gly117Asp	Compound heterozygous	Neonatal death, encephalopathy	Elevated citrulline , glutamine, tyrosine, phe, normal ASA	Elevation of orotate, lactate, ketosis, DCA		Yes	Death
	17	2012	Neonatal	Male	No	NK	New Delhi	Exon15: c.1139delA	p.Glu380Arg fs*20	Homozygous	Neonatal death, encephalopathy	Elevated citrulline	NK	NK	Yes	Death
	18	2012	Neonatal 4 days	Male	No	No	New Delhi	Exon 7: c.470G>A	p.Arg157His	Homozygous	Neonatal death, encephalopathy	Elevated citrulline 1786, sl inc met 101, tyrosine 263	Elevation of orotate, lactate, ketosis, pyruvate	NK	Yes once, next IVF PGD	Death
	19	2012	Neonatal	Female	Yes	No	New Delhi	Exon 14: c.970G>A	p.Gly324Ser	Homozygous	Neonatal death, encephalopathy	Elevated citrulline 228, normal ASA	inc orotate, uracil s/o UCD	Yes	Yes	Death
	20	2012	1 months	Male	No	Yes, previous two neonatal deaths	Zurich	Exon 15: c.1168G>A	p.Gly390Arg	Homozygous	Moderate to Severe failure to thrive, liver dysfunction	Elevated citrulline 735, glycine 788	Not done	226	No	Death at 10 months
	21	2013	4.7 years	Male	No	No	New Delhi	Exon 12: c.793C>T	p.Arg265Cys	Homozygous	Developmental delay, episodes of lethargy, vomiting	Elevated Citrulline	Not done	2800	No	Mild Developmental delay, received liver transplant
	22	2013	Neonatal	Male	Yes	No	Zurich	Exon 7: c.470G>A	p.Arg157His	Homozygous	Neonatal death, encephalopathy, cholestasis, liver dysfunction	Citrulline 2358, Ala 2844, Glutamine 1504	Elevated uracil &Orotate+	932	Yes	Death
	23	2013	Neonatal	Male	No	No	New Delhi	Exon 15: c.1168G>A	p.Gly390Arg	Homozygous	Neonatal death, encephalopathy	Citrulline 2280 glutamine, alanine, tyrosine 296, phe 258, met 135, Normal ASA	Not done	>1000	No	Death
	24	2013	Neonatal 15 days	Male	No	No	Zurich, both novel	Exon 5: c. 190G>A Exon 5:c.299G>A	p.Val64Ile p.Arg100His	Compound heterozygous	Failure to thrive, cholestasis, liver dysfunction, improved on diet management	Elevated citrulline, Tyr 608, Cit/Ser ratio 0.37 (normal <0.25)	Tyrosiluria metabolites, no orotate	NK	No	Normal
	25	2013	Neonatal4 days	Female	No	Yes, prev neonatal death	New Delhi	Exon 7: c.470G>A	p.Arg157His	Both partners Heterozygous	Neonatal death, encephalopathy	Citrulline 1150	NK	NK	NK	Death
	26	2013	Neonatal	Female	No	Yes, Niece with Cit 1	New Delhi	Exon 7: c.470G>A	p.Arg157His	Both partners Heterozygous	Neonatal death, encephalopathy	Elevated Citrulline	Not done	NK	NK	Death
	27	2013	Neonatal4 days	Male	No	No	New Delhi	Exon 15: c.1168G>A	p.Gly390Arg	Homozygous	Neonatal death, encephalopathy	Citrulline 1238,	NK	NK	Yes	Death
	28	2014	Neonatal9 days	Female	No	No	New Delhi	Exon 6: c.370G>A	p.Asp124Asn	Homozygous	Neonatal death, encephalopathy	Elevated Citrulline	NK	NK	NK	Death
	29	2014	Neonatal	Male	No	Yes	New Delhi	Exon 15: c.1168G>A	p.Gly390Arg	Both partners Heterozygous	Neonatal death, encephalopathy, alkalosis	Citrulline 479	Not done	NK	NK	Death
	30	2014	Neonatal5 days	Male	No	No	New Delhi	Exon 7: c.470G>A	p.Arg157His	Both partners Heterozygous	Neonatal encephalopathy	Elevated citrulline	NK	NK	Yes	Death
	31	2014	Neonatal4 days	Male	No	Yes, previous 2 neonatal deaths	Not done				Neonatal encephalopathy	Elevated citrulline	NK	NK	NK	Death
	32	2014	7 months	Female	No	No	New Delhi	Exon 5: c.271A>C	p.Thr91Pro	Homozygous	Developmental delay, mild liver dysfunction	Elevated citrulline	NK	NK	NK	Mild developmental delay
	33	2015	Neonatal 3 days	Male	No	No	New Delhi	Exon 15: c.1168G>A	p.Gly390Arg	Both partners Heterozygous	Neonatal death, encephalopathy, acidosis	Not done	Not done	Not done	Yes	Death
	34	2016	Neonatal 2 days	Male	No	No	New Delhi	Exon 15: c.1168G>A	p.Gly390Arg	Both Partners Heterozygous	Neonatal death, encephalopathy	Citrulline 939, ASA normal	Not done	Not done	NK	Death
	35	2017	Neonatal	Female	No	Yes (2 previous neonatal deaths)	SGRH	Exon 15: c.1168G>A	p.Gly390Arg	Both Partners Heterozygous	Neonatal death, encephalopathy	Citrulline 716, glutamate high, ASA normal	Orotate +	>500	YES, normal	Death
	36	2007	3 months	Male	NK	No	Zurich	Exon 7: c.470G>A	p.Arg157His	Homozygous	Neonatal encephalopathy	NK	NK	NK	NK	Death
	37	2009	Neonatal 3 days	Male	No	Yes, prev 1 child expired	Zurich	Exon 15: c.1168G>A	p.Gln390Arg	Homozygous	Neonatal encephalopathy. Seizures	Elevated citrulline markedly	Orotate 318.22 +	1280	NK	Death
	38	2010	Neonatal 2 days	Female	No	No	Zurich	Exon 15: c.1168G>A	p.Gln390Arg	Homozygous	Neonatal encephalopathy, hypoglycemia, jaundice, seizures	Citrulline-1291, Arg- 1234	Orotate 758 +	631	NK	Death
	38	2011	Neonatal6 days	Female	Yes	No	Zurich	Exon 15: c.1139delA	p.Gln380Argfs*19	Homozygous	Neonatal encephalopathy, Vomiting, lethargy	Citrulline- 816, Arginine - 409,	NA	695	NK	Death
	40	2011	Neonatal6 days	Female	No	No	Zurich	Exon 15: c.1168G>A	p.Gln390Arg	Homozygous	Neonatal encephalopathy	NK	NK	High	NK	Death
	41	2011	Neonatal 7 days	Male	No	No	Zurich	Exon 15: c.1168G>A	p.Gln390Arg	Homozygous	Neonatal encephalopathy, seizures	NK	NK	NK	NK	Death
	42	2012	Neonatal 4 days	Male	Yes	No	Zurich	Exon 15: c.1168G>A	p.Gln390Arg	Homozygous	Neonatal encephalopathy, seizures, reduced feeding	Citrulline- 1350,	Orotate 845.77	NK	NK	Death
	43	2012	Neonatal 6 days	Female	No	No	Zurich	Exon 13: c.910C>T	p.Arg304Trp	Homozygous	Neonatal encephalopathy	Citrulline-1171	Orotate+	1893	NK	Death
	44	2013	5 years	Female	NK	No	Zurich	Exon 7: c.470G>A	p.Arg157His	Homozygous	Seizures, nausea, vomiting, developmental delay	NK	Orotate+	High	NK	Epilepsy, severe GDD
	45	2013	11 years	Female	No	No	Zurich	Exon 12: c.815G>A	p.Arg272His	Homozygous	Encephalopathy	Citrulline 119,	Orotate13.78 +	NK	NK	NK
	46	2013	4 months	Female	No	No	Zurich	Exon 14: c.1088G>A, Exon 15: c.1168G>A	p.Arg363Gln, p.Gly390Arg	Compound heterozygous	Encephalopathy	Citrulline- 1929	Orotate 69.29+	NK	NK	NK
	47	2013	Neonatal 5 days	Male	No	Yes, prev 1 child expired	Zurich	Exon 5: c.269G>A	p.Gly90Asp	Homozygous	Neonatal encephalopathy with seizures	Citrulline 912.73	Orotate1424.83+	4110	NK	Death
	48	2013	4 months	Male	Yes	No	Zurich	Exon 15; c.1168G>A	p.Gln390Arg	Homozygous	Poor feeding , failure to thrive	NK	NK	NK	NK	Death
	49	2014	5.5 years	Female	No	NK	Not done				Encephalopathy, H/o tachypnea, poor feeding, no activity, low urine output	Citrulline 2646	Orotate 870.28	499	NK	NK
	50	2014	Neonatal 2 days	Male	No	Yes, prev 1 child expired	Zurich	Exon 15: c.1168G>A	p.Gln390Arg	Homozygous	Neonatal encephalopathy, respiratory distress, seizures	NK	NK	NK	NK	Learning disability
	51	2014	1 year	Male	No	No	Zurich	Exon 7: c.470G>A	p.Arg157His	Homozygous	Encephalopathy, seizures, developmental delay	Citrulline 1600,	Orotate+	24	NK	Severe GDD
	52	2014	Neonatal 6 days	Male	No	No	Zurich	Exon 15; c.1168G>A	p.Gln390Arg	Homozygous	Encephalopathy, H/o lethargy, poor feeding, respiratory distress, shock	Citrulline 4037, Arg- 57, Tyr- 623, Ala- 1079	NK	4400	NK	Death
	53	2014	Neonatal 8 days	Female	No	No	Zurich	Exon 15: c.1168G>A	p.Gln390Arg	Homozygous	Encephalopathy	Citrulline 2135, Arg- 12	Orotate1056.86+	NK	NK	Death
	54	2014	8 years	Female	NK	No	Zurich	Exon 6: c.370G>A, Exon 7: c.470C>A	p.Asp124Asn, p.Arg157His	Compound heterozygous	Encephalopathy, seizures	NK	NK	NK	NK	Mild learning disability
	55	2015	13 months	Female	No	No	Zurich	Exon 12: c.793C>T	p.Arg265Cys	Homozygous	New born screening detected Citrullinemia. No hyperammonemia. No unconsciousness	Citrulline 2110, arg-52, ASA- WNL	Orotate 34.83+	85	NK	NK
	56	2015	Neonatal 5 days	Male	No	Yes, previous sib death	Zurich	Exon 13: c.910C>T	p.Arg304Trp	Homozygous	Pre-symptomatic diagnosis,On investigation was found to have increased citrulline.	Citrulline 509, Arg-2, 31.36, ASA-WNL	Orotate+	NK	NK	Death
	57	2016	1 yr	Female	Yes	No	Zurich	Exon 15: c.1168G>A	p.Gly390Arg	Homozygous	Encephalopathy	Citrulline 1596	NA	NK	Not done	NK
	58	2016	Neonatal 10 days	Male	No	No	Zurich	Exon 15: c.1168G>A	p.Gly390Arg	Homozygous	Lethargy, drowsines	Citrulline 1565	Normal	1200	Not done	Death
	59	2017	Neonatal 3 days	Male	No	No	Zurich	Exon 13: c.910T>C	p.Arg304Trp	Homozygous	Vomiting, lethargy, respiratory distress	Citrulline 2045	Orotic: 46.22	NK	Not done	Death
	60	2016	Neonatal 2 days	Male	No	2 sibs expired	Zurich	Exon 15: c.1168G>A	p.Gly390Arg	Homozygous	Neonatal death, encephalopathy	Citrulline 2258	Orotic: 132.16	Yes	Yes, carrier	Death
	61	2017	Infancy	Male	No	No	Zurich	Exon 12: c.815G>A	p.Arg272His	Homozygous	Episode of encephalopathy	Citrulline 2648	Normal	NK	Not done	Mild developmental delay
Arginino succinic aciduria (ASL)	62	2000	Neonatal 2 days	Male	No	Yes, previous neonatal death	Münster/ Zurich	Exon 6: c.509G>A Exon 16: c.1297A>C	p.Ser170Asn & p.Ser433Arg	Novel Compound heterozygous	Neonatal acidosis, encephalopathy, recovered, liver disease, developmental delay, died at 13 yrs acute crisis	Citrulline 174, ASA 55.1	orotate not elevated	327	Yes, twice - once affected	Death at 13 years
	63	2002	Neonatal 6 days	Male	NK	Yes, prev 2 neonatal deaths	Not done				Neonatal death, seizures, hyperammonemia	Argininosuccin acid increased	Orotate+	NK	Yes, normal AF	Death
	64	2003	Neonatal	Female	Yes	Yes, previous neonatal death	Not done				Neonatal deaths, encephalopathy	Elevated citrulline & Argininosuccinic acid	NK	NK	NK	Death
	65	2006	Neonatal	Male	No	No	Münster/ Zurich	Exon 8: c.637C>T Exon 16: c.1300G>T	p.Arg213ter & p.Val434Leu	Novel Compound heterozygous	Dev delay, liver disease	Elevated Argininosuccinic acid	NK	1600	Yes, carrier	NK
	66	2008	Neonatal	Female	No	No	Münster/ Zurich	Exon 7: c.509G>A; Exon 8: c.637C>T	p.Ser170Asn & p.Arg213ter	Novel Compound heterozygous	Neonatal death, encephalopathy, renal failure	Inc. Citrulline & Argininosuccin acid	NK	1800	NK	Death
	67	2012	8 years	Female	No	No	Zurich,	Exon 2: c.89_94delins; Exon 16: c.1297A>C	p.Tyr30_Asp31delinsCysArg, p.Ser433Arg	Novel Compound heterozygous	Mild dev delay, liver disease	Inc. citrulline levels(120nmol/ml;ref<50) arginisuccinic acid(33.5nmol/ml;ref<2)	NK	NK	NK	Mild developmental delay
	68	2013	4 years	Male	No	Yes, one sib death 10 yrs	Zurich	Exon 4: c.326C>G Exon 10: c.733T>C	p.Thr109Arg p.Trp245Arg	Novel Compound heterozygous	Mild dev delay, liver disease, seizures, improved on diet & drug therapy	NK	NK	NK	NK	Mild developmental delay
	69	2013	2 years	Female	No	No	Zurich	Exon 8: c.637C>T Exon 16: c.1300G>T	p.Arg213Ter, p.Val434Leu	Novel Compound heterozygous	Mild developmental delay, liver disease, 2 seizures episodes, spasticity	Inc. Citrulline 137, and ASA 19.5	orotate not elevated	115	NK	Mild developmental delay
	70	2014	Neonatal	Male	Yes	Yes, previous neonatal deaths	Zurich	Exon 11: c.913G>A Exon 10: c.749T>A	p.Gly305Arg p.Met250Lys	Novel Compound heterozygous	Neonatal deaths, encephalopathy	Argininosuccinate 112, Cit 59	Not done	NK	Yes, normal	Death
	71	2016	Neonatal 6 days	Female	No	Yes	New Delhi	Exon 11: c.857A>G Exon 12: c.978G>C	p.Gln286Arg, p.Gln326His	Novel Compound heterozygous	Neonatal encephalopathy	Inc. citrulline 99.3, methionine 27.3, ASA 54.8	orotate not elevated	916	No	Improved after dialysis, well at 3 months
	72	2008	Neonatal 4 days	Male	Yes	Yes, prev 1 child expired	Zurich	Exon 9: c.649C>T	p.Arg217Ter	Homozygous	Neonatal encephalopathy, H/o Jaundice, breathlessness, refusal to feed	Citrulline 12, Arg- 62, ASA(p)- 100	Orotate 14.3	1866	NK	Death
	73	2012	Neonatal 2 days	Male	No	Yes, prev 1 child expired	Zurich	Exon 5: c.337C>T	p.Arg113Trp	Homozygous	Neonatal encephalopathy, H/o hyperammonemia on D4, child expired	NK	NK	NK	NK	Developmental delay, seizure disorder
	74	2012	Neonatal 2 days	Male	Yes	Yes, prev 1 child expired	Zurich	Exon 12: c.857A>G	p.Gln286Arg	Homozygous	Neonatal encephalopathy	Citrulline 233, Arg- 7, ASA (u)-4573	NK	454	NK	Death
	75	2013	10 yrs	Male	No	No	Zurich	Exon 16: c.1153C>T	p.Arg385Cys	Homozygous	Febrile seizures	Arg- 10, ASA(Ur)- 1000	Orotate -.12	154	NK	Death at 11 yrs with severe dengue infection
	76	2013	Neonatal 4 days	Male	Yes	No	Not done				Neonatal encephalopathy, H/o vomiting, refusal to feed	Citrulline 298	Orotate 12.8	NK	NK	Death
	77	2014	Neonatal 5 days	Male	Yes	No	Zurich	Exon 12: c.967A>G	p.Lys323Glu	Homozygous	Neonatal encephalopathy, fast breathing and seizures, pH 7.45	Citrulline 362, Arg- 73, ASA(p)-2188	Orotate 32.8	1131	NK	Death
	78	2014	Neonatal 4 days	Male	No	No	Zurich	No mutation/Copy Number change			Neonatal encephalopathy, seizures, reduced feeding	Citrulline 2557, ASA- 753.19	Orotate 393	NK	NK	Not Known
	79	2015	3.5 months	Female	No	No	Not done				Neonatal encephalopathy, H/o lethargy on D2, refulsa to feed, multiple seizures, alt. sens.	Citrulline- 2525, ASA(p)- 344	NK	NK	NK	NK
	80	2017	1 month	Male	Yes	No	Zurich	Exon 8 : c.593C>T	p.Pro198Leu	Homozygous	Encephalopathy, jaundice, poor feeding, hepatomegaly	ASA(plasma): 20.59; ASA (Urine): 1295.24	Normal	Yes	Not done	Death
	81	2017	1 month	Male	No	No	Zurich	Exon12: c.857A>G	p.Gln286Arg	Homozygous	Hypotonia, lethargy, feeding difficulty	ASA(plasma): 777.21	Not done	upto 2400	Not done	Death
OTC deficiency (OTC)	82	2003	Neonatal	Male	No	Yes, prev 2	Not done				Neonatal deaths, encephalopathy	Not done	Allopurinol challenge test - inc. orotate	NK	NK	Death
	83	2004	10 months	Male	No	No	Not done				Developmental delay, hypotonia, seizures	Low level of amino acids	Orotate +	145	No	NK
	84	2007	Neonatal 10 days	Male	NK	NK	Not done				Neonatal encephalopathy	Low level of amino acids	Orotate +	NK	NK	Death
	85	2008	Neonatal	Male	No	Yes, prev 2	Zurich	No mutation/Copy Number change			Neonatal deaths, encephalopathy	NK	Allopurinol challenge test - inc. orotate	NK	NK
	86	2009	Neonatal	Male	No	Yes	Zurich	Exon 7: c.674C>T	p.Pro225Leu	Hemizygous	Neonatal death, encephalopathy	NK	NK	NK	Yes, twice - once carrier	Death
	87	2010	Neonatal	Male	No	Yes, prev 2	Not done				Neonatal deaths, encephalopathy	NK	Allopurinol challenge test - inc. orotate	NK	NK	Death
	88	2012	6 months	Male	No	No	Zurich	Exon 5: c.535C>T	p.Leu179Phe	Hemizygous	Developmental delay, spasticity, intermittent drowsiness, liver dysfunction	Normal	Orotate +	298	No	Mod developmental delay
	89	2013	Neonatal	Male	No	Yes, prev 2	New Delhi	Whole gene deletion	gene deletion	Heterozygous	Neonatal deaths, encephalopathy	Not done	Allopurinol challenge test - inc. orotate	Not done	Yes, carrier female	Death
	90	2013	Neonatal3 days	Male	No	Yes, maternal cousin	New Delhi	Exon 1: c.274C>T	p.Arg92Ter	Hemizygous	Neonatal death, encephalopathy	NK	Orotate +	YES	Yes, normal	Death
	91	2014	Neonatal 5 days	Male	No	Yes	New Delhi	No mutation/Copy Number change			Neonatal death, encephalopathy	NK	Orotate +	YES	NK	Death
	92	2014	Neonatal	Male	Yes	Two neonatal deaths	New Delhi	Exon 5: c.421C>T	p.Arg141Ter	Heterozygous	Neonatal death, encephalopathy	NK	Orotate +	YES	PND - affected fetus, one carrier female	Death
	93	2015	Neonatal	Male	No	Yes, maternal cousin	New Delhi	Whole gene deletion (mother tested)			Neonatal encephalopathy, death	Not done	Allopurinol challenge test - inc. orotate	NK	Yes, carrier female	Death
	94	2017	Neonatal 6 days	Male	No	Yes, 4 male deaths (@ 45 days, 2.5 years, 1.5 years & 3 months age	Other lab 1	Exon 8: c.805G>A	p.Gly269Arg	Hemizygous	Encephalopathy, poor feeding on initial presentation. On follow up at 3 years - severe global developmental delay, spasticity	Low citrulline -10, Ornithine 206	orotate not elevated	268 on initial presentation	N	Severe global developmental delay
	95	2017	3 years	Male	No	No	Other lab 2	Exon 8: c.829C>T	p.Arg277Trp	Hemizygous	Single episode of encephalopathy, seizure, vomiting with fever	Glutamine 2976, 45.8, citrulline 0	Orotate+	500	No	Well
	96	2017	3 years	Male	No	No	Other lab 1	Exon 4: c.386G>A	p.Arg129His	Hemizygous	Recurrent episodes of encephalopathy, seizures (2), vomiting with fever	Glutamine 2250, citrulline 0, inc. ornithine	orotate not elevated		No	Well
	97	2011	5.5 years	Male	No	No	Zurich	Exon 6: c.604C>T	p.His202Tyr	Hemizygous	Encephalopathy, hyperammonemia ADHD, Behaviour abnormality	NK	NK	NK	NK	Died in acute decompensation at 13 years
	98	2015	3 years	Male	No	No	Zurich	Exon 4: c.386G>A	p.Arg129His	Hemizygous	Episodic vomiting, No hepatomegaly, active and alert, normal appetite	Citrulline 1, arg-6,	Orotate 93	NK	NK	Normal
	99	2017	4 months	Male	No	No	Zurich	Exon 4: c.386G>A	p.Arg129His	Hemizygous	Encephalopathy	Citrulline 1, arg-5	Orotic: 93.21	Yes	Not Done	Normal development at 2 years
	100	2007	2 years	Female	No	No	New Delhi	Exon 8: c.835C>T	p.Gln279Ter	Heterozygous	Developmental delay, awkward behaviour	NK	Orotate +	YES	NK	Mild to mod developmental delay
	101	2012	5 years	Female	No	No	New Delhi	Whole gene deletion			Developmental delay	NK	NK	YES	Yes, normal	Mild developmental delay
	102	2014	18 years	Female	No	NK	New Delhi	Whole gene deletion			Developmental delay	NK	NK	YES	NK	Mild developmental delay
	103	2014	2 years	Female	No	Yes, elder sister	New Delhi & Zurich	No mutation/Copy Number change			Encephalopathy, Febrile illness with hyperammonemia,	Low level of amino acids	Orotate+	1600	No	Mod to severe developmental delay, seizures
	104	2015	1.5 years	Female	No	No	New Delhi & Zurich	No mutation/Copy Number change			Encephalopathy, Vomiting, awkward behaviour	Low level of amino acids	orotate+	NK	NK	Mod developmental delay
	105	2016	3.5 years	Female	No	Yes, 2 male neonatal deaths	New Delhi	Exon 7-8: c.773_790del	Deletion	Heterozygous	H/o episodic vomiting, behavioural alteration, irritability. Development normal.	Normal	orotate+	180	No	Well
	106	2016	1.4 years	Female	Yes	No	New Delhi	Exon 1: c.275G>A	p.Arg92Gln	Heterozygous	Single episode of encephalopathy, seizure, vomiting with fever, liver dysfunction	Plasma Glutamine3020, orntihine 230, citrulline 0	orotate+	461	No	Well
	107	2017	3 months	Female	No	No	Zurich	Exon 7: c.674C>T	p.Pro225Leu	Heterozygous	Encephalopathy	NK	NK	Yes	Not Done	Well, Normal development at 3.5 years
Arginase Deficiency (ARG1)	108	2008	4.5 years	Male	Yes	Yes, elder sister died 12 yrs	Not done				Spasticity, dev delay	Arginine high	NK	NK	NK	Mod developmental delay
	109	2012	3 years	Male	Yes	No	Not done				Developmental delay, spasticity	NK	NK	NK	NK	Mod developmental delay
	110	2012	4.5 years	Male	Yes	No	Zurich	Exon 8: c.877delG #	p.Val293ter	Homozygous	Moderate developmental delay, spasticity	NK	NK	NK	NK	Mod developmental delay
	111	2012	18 years	Female	Yes	Yes	Not done				Three siblings with spastic diplegia	Arginine high 206	NK	234	NK	Mod developmental delay
	114	2017	5.5 years	Male	Yes	No	Zurich	Exon 5: c.551delC	p.Pro184Leufs*7	Homozygous	Stiffness in lower limbs, and difficulty in walking	Arginine 265	orotate not elevated	148	No	Spastic diplegia, normal cognition
	113	2012	12 years	Male	No	No	Zurich	Exon 1: c.2T>C	p.Met1?	Homozygous	Developmental delay, fever, seizures	Arginine 332.5	1466	80	NK	Severe spastic diplegia, GDD, behaviour abnormalities
	114	2015	2 years	Male	No	No	Not done				Repeated vomiting, FTT, Seizures, GTCS	Arginine 588, cit- 28,	orotate 620	NK	NK	NK
	115	2017	5 yrs	Female	No	No	Zurich	Intron 7: c.802+2T>G	Splicing mutation	Homozygous	Delayed milestones	Arginine 703	Normal	Yes	Not Done	GDD, Spasticity
	116	2017	5 yrs	Male	No	No	Zurich	Exon 3: c.132_146del ; Exon 3: c.295G>A	p.Glu44_lysdel; p.Gly99Arg	Compound Heterozygous	Delayed milestones, delayed speech	Arginine 652	Normal	Yes	Not Done	Moderate developmental delay
CPS1 deficiency (CPS1)	117	2017	Neonatal 7 days	Male	Yes	No	Other lab 1 and Zurich	Intron 3: c.236+4A>G	5'splice sight	Homozygous	Neonatal encephalopathy, seizures, hyperammonemia	Plasma Glutamine 2043, orntihine 265, citrulline 0	orotate not elevated	1620	No	At 15 months -Developmental delay, dystonia, choreoathetoid movements, recurrent vomiting
	118	2014	Neonatal	Male	No	No	Zurich	Exon 19: c.2339G>A	p.Arg780His	Homozygous	Neonatal encephalopathy, hyperammonemia	Citrulline 2.0, arginine - 13	orotate 2.2	NK	NK	Death
	119	2015	NK, more than 1 year	NK	No	No	Zurich	Exon 21: c.2623A>G	p.Lys875Glu	Both Partners Heterozygous	Episodic hyperammonemia with ataxia since childhood	amino acids normal	orotate not elevated	NK	YES, Normal	NK
NAGS deficiency (NAGS)	120	2012	Neonatal	NK	NK	NK	Zurich	Exon 4: c.991C>T	p.Gln331Ter	Both partners Heterozygous	Previous three offsprings died of hyperammonemic encephalopathy	NK	NK	NK	YES, Carrier	Death
	121	2017	Neonatal	Female	Yes	Yes, 3 sib deaths	Zurich	Exon 3: c.787G>T	p.Glu263Ter	Both Partners Heterozygous	Hyperammonemic encephalopathy in neonatal period	Not done	Not done	Yes	Yes, carrier	Deaths
Citrin deficiency (SLC25A13)	122	2012	26 years	Male	No	No	Zurich	Exon 7: c.650delT, Exon 9: c.869T>C	p.Phe217Serfs*33, p.Ile290Thr	Compound heterozygous	Adult onset episodic neuropsychiatric illness, excessive lethargy	Citrulline 376, normal ASA	orotate not elevated	350	Not done	Well, episodic psychiatric manifestations
Lysinuric Protein Intolerance (SLC7A7)	123	2012	2.5 years	Male	Yes	No	Zurich	Exon 1: c.158C>T	p.Ser53Leu	Homozygous	Episodic encephalopathy, organomegaly, behavioural abnormalities, failure to thrive	Elevated Arginine, ornithine & lysine in urine, reduced levels in plasma of same amino acids	Inc. orotate	840	Not done	Normal
Font color coding
Centre 1 Black font
Centre 2 maroon font
NK= Not known
